# Supplementary material for: Metabolic Molecule PLA2G2D Is a Potential Prognostic Biomarker Correlating With Immune Cell Infiltration and the Expression of Immune Checkpoint Genes in Cervical Squamous Cell Carcinoma
Source: Front Oncol. 2021 Oct 18;11:755668. doi: 10.3389/fonc.2021.755668 (PMC8558485; doi:10.3389/fonc.2021.755668)
Supplement: Supplementary file 7 [file Table_4.xlsx]

## Sheet: SUM
		1	2	3	4	5	6	7	8	9	10	11	12
A	Sample	SCC1	SCC1	SCC1	SCC1	SCC1	SCC1	SCC3	SCC3	SCC3	SCC3	SCC3	SCC3
A	Primer	SLAMF6	SLAMF1	SH2D1A	TRAT1	PLA2G2D	GAPDH	SLAMF6	SLAMF1	SH2D1A	TRAT1	PLA2G2D	GAPDH
A	Cq	28.1107	29.4445	27.5319	27.0081	30.4765	18.3133	27.3647	28.6045	26.1578	25.971	29.4614	18.4651
B	Sample	SCC1	SCC1	SCC1	SCC1	SCC1	SCC1	SCC3	SCC3	SCC3	SCC3	SCC3	SCC3
B	Primer	SLAMF6	SLAMF1	SH2D1A	TRAT1	PLA2G2D	GAPDH	SLAMF6	SLAMF1	SH2D1A	TRAT1	PLA2G2D	GAPDH
B	Cq	28.0162	29.5533	27.6494	27.2156	30.8916	18.1727	27.2697	28.5915	26.1312	25.8698	29.5077	18.4124
C	Sample	SCC1	SCC1	SCC1	SCC1	SCC1	SCC1	SCC3	SCC3	SCC3	SCC3	SCC3	SCC3
C	Primer	SLAMF6	SLAMF1	SH2D1A	TRAT1	PLA2G2D	GAPDH	SLAMF6	SLAMF1	SH2D1A	TRAT1	PLA2G2D	GAPDH
C	Cq	27.739	29.2939	27.4472	26.7217	30.4119	18.1181	27.1839	28.4235	26.0138	26.028	29.6495	18.4059
D	Sample	SCC4	SCC4	SCC4	SCC4	SCC4	SCC4	SCC2	SCC2	SCC2	SCC2	SCC2	SCC2
D	Primer	SLAMF6	SLAMF1	SH2D1A	TRAT1	PLA2G2D	GAPDH	SLAMF6	SLAMF1	SH2D1A	TRAT1	PLA2G2D	GAPDH
D	Cq	27.5795	29.2606	27.6824	27.1673	31.6416	17.1735	27.6218	28.4625	26.3817	26.0378	29.0508	17.1582
E	Sample	SCC4	SCC4	SCC4	SCC4	SCC4	SCC4	SCC2	SCC2	SCC2	SCC2	SCC2	SCC2
E	Primer	SLAMF6	SLAMF1	SH2D1A	TRAT1	PLA2G2D	GAPDH	SLAMF6	SLAMF1	SH2D1A	TRAT1	PLA2G2D	GAPDH
E	Cq	27.2477	29.1392	27.5961	27.0244	31.8787	17.1641	27.6257	28.7399	26.4396	26.2284	29.0525	17.0977
F	Sample	SCC4	SCC4	SCC4	SCC4	SCC4	SCC4	SCC2	SCC2	SCC2	SCC2	SCC2	SCC2
F	Primer	SLAMF6	SLAMF1	SH2D1A	TRAT1	PLA2G2D	GAPDH	SLAMF6	SLAMF1	SH2D1A	TRAT1	PLA2G2D	GAPDH
F	Cq	27.4716	29.2936	27.7112	27.1947	31.8904	17.2528	27.4747	28.603	26.4663	26.0309	28.9017	17.1408
G	Sample	SCC15	SCC15	SCC15	SCC15	SCC15	SCC15	SCC15	SCC15	SCC15	SCC15	SCC15	SCC15
G	Primer	SLAMF6	SLAMF6	SLAMF6	SLAMF1	SLAMF1	SLAMF1	SH2D1A	SH2D1A	SH2D1A	GAPDH	GAPDH	GAPDH
G	Cq	30.8469	30.6278	30.6944	31.184	31.6695	31.2745	29.3754	29.3535	29.5662	20.5518	20.5857	20.7792
H	Sample	SCC9	SCC9	SCC9	SCC9	SCC9	SCC9	SCC9	SCC9	SCC9
H	Primer	TRAT1	TRAT1	TRAT1	PLA2G2D	PLA2G2D	PLA2G2D	GAPDH	GAPDH	GAPDH
H	Cq	28.4537	28.2038	28.2087	31.3918	31.2974	31.3381	18.6646	18.7234	18.7748
		1	2	3	4	5	6	7	8	9	10	11	12
A	Sample	SCC5	SCC5	SCC5	SCC5	SCC5	SCC5	SCC6	SCC6	SCC6	SCC6	SCC6	SCC6
A	Primer	SLAMF6	SLAMF1	SH2D1A	TRAT1	PLA2G2D	GAPDH	SLAMF6	SLAMF1	SH2D1A	TRAT1	PLA2G2D	GAPDH
A	Cq	27.2865	28.5765	27.0858	27.494	33.1179	16.8426	29.467	31.7657	29.7781	29.4136	33.3077	19.8664
B	Sample	SCC5	SCC5	SCC5	SCC5	SCC5	SCC5	SCC6	SCC6	SCC6	SCC6	SCC6	SCC6
B	Primer	SLAMF6	SLAMF1	SH2D1A	TRAT1	PLA2G2D	GAPDH	SLAMF6	SLAMF1	SH2D1A	TRAT1	PLA2G2D	GAPDH
B	Cq	27.3993	28.5784	27.3097	27.6829	32.287	16.7126	29.4044	31.498	29.7649	29.4465	32.7076	19.8869
C	Sample	SCC5	SCC5	SCC5	SCC5	SCC5	SCC5	SCC6	SCC6	SCC6	SCC6	SCC6	SCC6
C	Primer	SLAMF6	SLAMF1	SH2D1A	TRAT1	PLA2G2D	GAPDH	SLAMF6	SLAMF1	SH2D1A	TRAT1	PLA2G2D	GAPDH
C	Cq	27.2823	28.4814	27.2316	27.3536	32.1835	16.6373	29.2772	31.423	29.7563	29.5101	33.0913	19.8902
D	Sample	SCC7	SCC7	SCC7	SCC7	SCC7	SCC7	SCC10	SCC10	SCC10	SCC10	SCC10	SCC10
D	Primer	SLAMF6	SLAMF1	SH2D1A	TRAT1	PLA2G2D	GAPDH	SLAMF6	SLAMF1	SH2D1A	TRAT1	PLA2G2D	GAPDH
D	Cq	28.5517	29.9841	28.5313	28.1228	30.5451	18.3629	27.3828	28.5969	27.175	26.125	29.8095	16.8618
E	Sample	SCC7	SCC7	SCC7	SCC7	SCC7	SCC7	SCC10	SCC10	SCC10	SCC10	SCC10	SCC10
E	Primer	SLAMF6	SLAMF1	SH2D1A	TRAT1	PLA2G2D	GAPDH	SLAMF6	SLAMF1	SH2D1A	TRAT1	PLA2G2D	GAPDH
E	Cq	28.4662	29.8133	28.2363	28.1527	30.4081	18.3732	27.3148	28.5113	27.0579	26.1187	30.0053	16.785
F	Sample	SCC7	SCC7	SCC7	SCC7	SCC7	SCC7	SCC10	SCC10	SCC10	SCC10	SCC10	SCC10
F	Primer	SLAMF6	SLAMF1	SH2D1A	TRAT1	PLA2G2D	GAPDH	SLAMF6	SLAMF1	SH2D1A	TRAT1	PLA2G2D	GAPDH
F	Cq	28.5506	30.0814	28.4662	28.2573	30.4285	18.3803	27.5934	28.2914	27.0903	26.2169	29.7911	16.9873
G	Sample	SCC9	SCC9	SCC9	SCC9	SCC9	SCC9	SCC9	SCC9	SCC9	SCC9	SCC9	SCC9
G	Primer	SLAMF6	SLAMF6	SLAMF6	SLAMF1	SLAMF1	SLAMF1	SH2D1A	SH2D1A	SH2D1A	GAPDH	GAPDH	GAPDH
G	Cq	28.77	28.63	28.62	29.55	30.53	29.13	28.35	28.32	28.41	18.67	18.76	18.93
H	Sample
H	Primer
H	Cq
		1	2	3	4	5	6	7	8	9	10	11	12
A	Sample	SCC16	SCC16	SCC16	SCC16	SCC16	SCC16	SCC13	SCC13	SCC13	SCC13	SCC13	SCC13
A	Primer	SLAMF6	SLAMF1	SH2D1A	TRAT1	PLA2G2D	GAPDH	SLAMF6	SLAMF1	SH2D1A	TRAT1	PLA2G2D	GAPDH
A	Cq	25.4403	26.5325	25.2991	25.0459	27.8778	16.7807	27.8647	28.4602	26.668	26.7832	29.5803	19.2651
B	Sample	SCC16	SCC16	SCC16	SCC16	SCC16	SCC16	SCC13	SCC13	SCC13	SCC13	SCC13	SCC13
B	Primer	SLAMF6	SLAMF1	SH2D1A	TRAT1	PLA2G2D	GAPDH	SLAMF6	SLAMF1	SH2D1A	TRAT1	PLA2G2D	GAPDH
B	Cq	25.5273	26.6147	25.3842	25.0734	27.7435	16.6892	27.7107	28.4824	26.7624	26.6813	29.5708	19.3122
C	Sample	SCC16	SCC16	SCC16	SCC16	SCC16	SCC16	SCC13	SCC13	SCC13	SCC13	SCC13	SCC13
C	Primer	SLAMF6	SLAMF1	SH2D1A	TRAT1	PLA2G2D	GAPDH	SLAMF6	SLAMF1	SH2D1A	TRAT1	PLA2G2D	GAPDH
C	Cq	25.4206	26.589	25.3001	24.9262	27.7463	16.6018	27.7382	28.4901	26.7537	26.6703	29.4973	19.3909
D	Sample	SCC17	SCC17	SCC17	SCC17	SCC17	SCC17	SCC18	SCC18	SCC18	SCC18	SCC18	SCC18
D	Primer	SLAMF6	SLAMF1	SH2D1A	TRAT1	PLA2G2D	GAPDH	SLAMF6	SLAMF1	SH2D1A	TRAT1	PLA2G2D	GAPDH
D	Cq	29.8375	30.5002	28.7581	28.3743	31.5462	18.3418	28.7236	30.0015	27.0724	27.0421	30.9039	19.1456
E	Sample	SCC17	SCC17	SCC17	SCC17	SCC17	SCC17	SCC18	SCC18	SCC18	SCC18	SCC18	SCC18
E	Primer	SLAMF6	SLAMF1	SH2D1A	TRAT1	PLA2G2D	GAPDH	SLAMF6	SLAMF1	SH2D1A	TRAT1	PLA2G2D	GAPDH
E	Cq	29.681	30.1388	28.5271	28.4316	31.5017	18.37	28.5713	29.8719	27.0388	26.9644	31.0283	19.166
F	Sample	SCC17	SCC17	SCC17	SCC17	SCC17	SCC17	SCC18	SCC18	SCC18	SCC18	SCC18	SCC18
F	Primer	SLAMF6	SLAMF1	SH2D1A	TRAT1	PLA2G2D	GAPDH	SLAMF6	SLAMF1	SH2D1A	TRAT1	PLA2G2D	GAPDH
F	Cq	29.9611	30.3714	28.8028	28.4551	31.6103	18.3845	28.7288	30.0366	27.1346	27.0352	31.0402	19.2657
G	Sample	SCC15	SCC15	SCC15	SCC15	SCC15	SCC15	SCC15	SCC15	SCC15
G	Primer	TRAT1	TRAT1	TRAT1	PLA2G2D	PLA2G2D	PLA2G2D	GAPDH	GAPDH	GAPDH
G	Cq	29.6346	29.476	29.4041	31.9939	32.3281	32.7144	20.61	20.6319	20.726
H	Sample
H	Primer
H	Cq
		1	2	3	4	5	6	7	8	9	10	11	12
A	Sample	SCC8	SCC8	SCC8	SCC8	SCC8	SCC8	SCC12	SCC12	SCC12	SCC12	SCC12	SCC12
A	Primer	SLAMF6	SLAMF1	SH2D1A	TRAT1	ZNF831	PLA2G2D	SLAMF6	SLAMF1	SH2D1A	TRAT1	ZNF831	PLA2G2D
A	Cq	26.0711	29.3239	25.1536	24.3339	31.7558	28.0182	28.0031	29.7086	26.8028	26.395	38.3361	30.1625
B	Sample	SCC8	SCC8	SCC8	SCC8	SCC8	SCC8	SCC12	SCC12	SCC12	SCC12	SCC12	SCC12
B	Primer	SLAMF6	SLAMF1	SH2D1A	TRAT1	ZNF831	PLA2G2D	SLAMF6	SLAMF1	SH2D1A	TRAT1	ZNF831	PLA2G2D
B	Cq	26.1026	29.4184	25.2594	24.4418	35.6751	28.2506	28.0811	30.0418	27.0131	26.5031	37.4312	30.2426
C	Sample	SCC8	SCC8	SCC8	SCC8	SCC8	SCC8	SCC12	SCC12	SCC12	SCC12	SCC12	SCC12
C	Primer	SLAMF6	SLAMF1	SH2D1A	TRAT1	ZNF831	PLA2G2D	SLAMF6	SLAMF1	SH2D1A	TRAT1	ZNF831	PLA2G2D
C	Cq	25.9779	29.4401	25.1882	24.3226	37.3963	28.1221	27.8786	30.0426	26.9904	26.4107	38.0731	30.074
D	Sample	SCC14	SCC14	SCC14	SCC14	SCC14	SCC14	SCC11	SCC11	SCC11	SCC11	SCC11	SCC11
D	Primer	SLAMF6	SLAMF1	SH2D1A	TRAT1	ZNF831	PLA2G2D	SLAMF6	SLAMF1	SH2D1A	TRAT1	PLA2G2D	GAPDH
D	Cq	28.1293	30.5355	28.2532	27.3089	36.4407	30.872	33.6231	34.2015	33.6399	32.9058	37.1962	17.5832
E	Sample	SCC14	SCC14	SCC14	SCC14	SCC14	SCC14	SCC11	SCC11	SCC11	SCC11	SCC11	SCC11
E	Primer	SLAMF6	SLAMF1	SH2D1A	TRAT1	ZNF831	PLA2G2D	SLAMF6	SLAMF1	SH2D1A	TRAT1	PLA2G2D	GAPDH
E	Cq	28.0662	30.2451	28.0724	27.2262	36.4635	30.7491	33.6789	33.3276	33.9881	32.8832	37.5928	17.5287
F	Sample	SCC14	SCC14	SCC14	SCC14	SCC14	SCC14	SCC11	SCC11	SCC11	SCC11	SCC11	SCC11
F	Primer	SLAMF6	SLAMF1	SH2D1A	TRAT1	ZNF831	PLA2G2D	SLAMF6	SLAMF1	SH2D1A	TRAT1	PLA2G2D	GAPDH
F	Cq	28.1906	30.3811	28.1189	27.2455	36.2625	30.6472	34.1149	33.918	33.8058	33.4056	38.0758	17.5804
G	Sample	SCC8	SCC8	SCC8	SCC12	SCC12	SCC12	SCC14	SCC14	SCC14
G	Primer	GAPDH	GAPDH	GAPDH	GAPDH	GAPDH	GAPDH	GAPDH	GAPDH	GAPDH
G	Cq	18.1416	18.1368	18.1501	20.6611	20.656	20.5563	20.0789	20.0027	20.0256
H	Sample
H	Primer
H	Cq
		1	2	3	4	5	6	7	8	9	10	11	12
A	Sample	SCC1	SCC1	SCC1	SCC1	SCC1	SCC1	SCC2	SCC2	SCC2	SCC2	SCC2	SCC2
A	Primer	ZNF831	ZNF831	ZNF831	GDPAH	GDPAH	GDPAH	ZNF831	ZNF831	ZNF831	GDPAH	GDPAH	GDPAH
A	Cq	35.3338	36.8933	35.9488	17.2484	17.252	17.2602	35.7319	36.4888	36.062	16.4304	16.4618	16.6476
B	Sample	SCC3	SCC3	SCC3	SCC3	SCC3	SCC3	SCC4	SCC4	SCC4	SCC4	SCC4	SCC4
B	Primer	ZNF831	ZNF831	ZNF831	GDPAH	GDPAH	GDPAH	ZNF831	ZNF831	ZNF831	GDPAH	GDPAH	GDPAH
B	Cq	38.8932	37.7871	37.4074	18.5773	18.5139	18.4209	36.4355	35.192	35.3387	16.6558	16.6742	16.6224
C	Sample	SCC5	SCC5	SCC5	SCC5	SCC5	SCC5	SCC6	SCC6	SCC6	SCC6	SCC6	SCC6
C	Primer	ZNF831	ZNF831	ZNF831	GDPAH	GDPAH	GDPAH	ZNF831	ZNF831	ZNF831	GDPAH	GDPAH	GDPAH
C	Cq	35.498	35.9794	36.5394	16.0974	16.0924	16.0593	36.7438	36.9152	38.5341	19.2346	19.3195	19.3705
D	Sample	SCC7	SCC7	SCC7	SCC7	SCC7	SCC7	SCC9	SCC9	SCC9	SCC9	SCC9	SCC9
D	Primer	ZNF831	ZNF831	ZNF831	GDPAH	GDPAH	GDPAH	ZNF831	ZNF831	ZNF831	GDPAH	GDPAH	GDPAH
D	Cq	35.8479	35.8541	35.0444	17.871	17.8596	17.8449	36.3219	38.2892	37.7009	17.6992	17.7193	17.7466
E	Sample	SCC10	SCC10	SCC10	SCC10	SCC10	SCC10	SCC11	SCC11	SCC11	SCC11	SCC11	SCC11
E	Primer	ZNF831	ZNF831	ZNF831	GDPAH	GDPAH	GDPAH	ZNF831	ZNF831	ZNF831	GDPAH	GDPAH	GDPAH
E	Cq	35.0729	35.8217	35.1194	16.4169	16.2882	16.2899	35.8266	NA	38.4238	16.8631	16.8223	16.9854
F	Sample	SCC13	SCC13	SCC13	SCC13	SCC13	SCC13	SCC15	SCC15	SCC15	SCC15	SCC15	SCC15
F	Primer	ZNF831	ZNF831	ZNF831	GDPAH	GDPAH	GDPAH	ZNF831	ZNF831	ZNF831	GDPAH	GDPAH	GDPAH
F	Cq	36.0281	36.74	37.3698	18.534	18.579	18.5401	NA	NA	37.628	19.9176	19.9396	20.0657
G	Sample	SCC16	SCC16	SCC16	SCC16	SCC16	SCC16	SCC17	SCC17	SCC17	SCC17	SCC17	SCC17
G	Primer	ZNF831	ZNF831	ZNF831	GDPAH	GDPAH	GDPAH	ZNF831	ZNF831	ZNF831	GDPAH	GDPAH	GDPAH
G	Cq	34.1978	34.1361	34.4153	16.0151	16.0122	15.8362	38.7617	37.7966	39.4057	17.4488	17.5388	17.7779
H	Sample	SCC18	SCC18	SCC18	SCC18	SCC18	SCC18
H	Primer	ZNF831	ZNF831	ZNF831	GDPAH	GDPAH	GDPAH
H	Cq	37.1187	37.9855	NA	18.4548	18.4393	18.3485

## Sheet: ΔCT value
sample	SLAMF6	SLAMF1	SH2D1A	TRAT1	PLA2G2D	ZNF831
SCC1	9.75391	11.2292	9.34144	8.78043	12.3919	18.8051
SCC2	10.4418	11.4696	9.29697	8.96679	11.8694	19.581
SCC3	8.84495	10.112	7.67312	7.52846	11.1117	19.5252
SCC4	10.2361	12.0344	10.4664	9.93204	14.6068	19.0046
SCC5	10.5919	11.8147	10.4782	10.7793	15.7987	19.9225
SCC6	9.5017	11.6811	9.88521	9.57552	13.1543	18.0895
SCC7	10.1507	11.5875	10.0391	9.8055	12.0884	17.7236
SCC8	7.90769	11.2513	7.05756	6.22325	9.98747	16.7995
SCC9	9.88256	10.9465	9.56954	9.56781	12.6215	19.7156
SCC10	10.5523	11.5885	10.2297	9.27555	12.9906	19.0063
SCC11	16.2415	16.2516	16.2472	15.5008	20.0575	20.2349
SCC12	7.36311	9.30651	6.31094	5.81178	9.53522	17.3223
SCC13	8.44845	9.15478	7.40527	7.38885	10.2267	18.1616
SCC14	8.09296	10.3515	8.11242	7.22444	10.7204	16.3532
SCC15	10.0841	10.737	8.79277	8.84892	11.6895	17.6536
SCC16	8.77214	9.88816	8.63724	8.32461	11.0986	18.2952
SCC17	11.4611	11.9713	10.3306	10.0549	13.1873	21.0662
SCC18	9.48216	10.7776	7.88951	7.82149	11.7984	19.1379
