# Supplementary material for: Metabolic Molecule PLA2G2D Is a Potential Prognostic Biomarker Correlating With Immune Cell Infiltration and the Expression of Immune Checkpoint Genes in Cervical Squamous Cell Carcinoma
Source: Front Oncol. 2021 Oct 18;11:755668. doi: 10.3389/fonc.2021.755668 (PMC8558485; doi:10.3389/fonc.2021.755668)
Supplement: Supplementary file 8 [file Table_5.xlsx]

## Sheet: All data
sample	all_numb	T_numb	S_numb	CD3_numb	CD4_numb	CD8_numb	CD68_numb	CD3_prop	CD4_propotion	CD8_prop	CD68_prop	CD3_numb_T	CD4_numb_T	CD8_numb_T	CD68_numb_T	CD3_prop_T	CD4_propotion_T	CD8_prop_T	CD68_prop_T	CD3_numb_S	CD4_numb_S	CD8_numb_S	CD68_numb_S	CD3_prop_S	CD4_propotion_S	CD8_prop_S	CD68_prop_S	tumor_square	stoma_square	all_square	CD3_density_T	CD4_density_T	CD8_density_T	CD68_density_T	CD3_density_S	CD4_density_S	CD8_density_S	CD68_density_S	group
SCC1	35465	21377	14075	5462	5207	255	330	0.154011	0.146821	0.00719019	0.00930495	1564	1464	100	246	0.0731627	0.0684848	0.00467793	0.0115077	3898	3743	155	84	0.276945	0.265933	0.0110124	0.00596803	2.30618e+06	955719	3473600	678.178	634.816	43.3618	106.67	4078.61	3916.42	162.182	87.892	low
SCC2	37477	23733	13742	3137	1659	1478	1775	0.0837047	0.0442672	0.0394375	0.0473624	1369	301	1068	1249	0.0576834	0.0126828	0.0450006	0.0526271	1768	1358	410	526	0.128657	0.0988211	0.0298355	0.0382768	2147751	1.28444e+06	3473600	637.411	140.147	497.264	581.539	1376.48	1057.27	319.206	409.518	high
SCC3	13483	9096	4387	326	285	41	11	0.0241786	0.0211377	0.00304087	0.000815842	21	18	3	7	0.00230871	0.00197889	0.000329815	0.000769569	305	267	38	4	0.0695236	0.0608616	0.00866196	0.000911785	898403	631596	1736800	23.3748	20.0355	3.33926	7.7916	482.903	422.738	60.165	6.33316	high
SCC4	20704	9473	11229	1118	743	375	86	0.0539992	0.0358868	0.0181124	0.00415379	132	45	87	29	0.0139343	0.00475034	0.009184	0.00306133	986	698	288	57	0.0878084	0.0621605	0.0256479	0.00507614	1.02564e+06	1.64408e+06	2778880	128.7	43.8752	84.8253	28.2751	599.727	424.553	175.174	34.6698	low
SCC5	28694	25094	3596	1281	1208	73	28	0.0446435	0.0420994	0.00254409	0.000975814	933	870	63	26	0.0371802	0.0346696	0.00251056	0.0010361	348	338	10	2	0.0967742	0.0939933	0.00278087	0.000556174	3000907	457379	3473600	310.906	289.912	20.9937	8.66405	760.857	738.994	21.8637	4.37274	low
SCC6	33573	16630	16941	1315	1135	180	1370	0.0391684	0.0338069	0.00536145	0.0408066	298	201	97	1127	0.0179194	0.0120866	0.00583283	0.0677691	1017	934	83	243	0.0600319	0.0551325	0.00489936	0.0143439	1.66735e+06	1520528	3473600	178.727	120.551	58.1761	675.923	668.847	614.26	54.5863	159.813	low
SCC7	23062	17186	5874	731	347	384	290	0.0316972	0.0150464	0.0166508	0.0125748	141	41	100	158	0.00820435	0.00238566	0.00581869	0.00919353	590	306	284	132	0.100443	0.052094	0.0483487	0.0224719	1.72298e+06	964904	2778880	81.8351	23.796	58.0391	91.7017	611.46	317.13	294.33	136.801	low
SCC8	31930	11593	20337	3244	2683	561	374	0.101597	0.0840276	0.0175697	0.0117131	634	374	260	204	0.0546882	0.0322608	0.0224273	0.0175968	2610	2309	301	170	0.128338	0.113537	0.0148006	0.00835915	1.2998e+06	2.00686e+06	3473600	487.766	287.736	200.03	156.947	1300.54	1150.56	149.986	84.7096	high
SCC9	18743	7405	11338	965	930	35	30	0.0514859	0.0496185	0.00186736	0.0016006	62	58	4	14	0.00837272	0.00783255	0.000540176	0.00189061	903	872	31	16	0.0796437	0.0769095	0.00273417	0.00141118	1.67311e+06	1.73998e+06	3473600	37.0567	34.666	2.39076	8.36765	518.972	501.156	17.8163	9.19552	low
SCC10	20298	12216	8082	876	851	25	138	0.043157	0.0419253	0.00123165	0.0067987	45	35	10	107	0.00368369	0.00286509	0.000818599	0.00875901	831	816	15	31	0.102821	0.100965	0.00185598	0.00383568	1.84602e+06	1.57839e+06	3473600	24.3768	18.9597	5.41706	57.9625	526.487	516.984	9.50338	19.6403	low
SCC11	19842	12521	7321	1080	1025	55	143	0.05443	0.0516581	0.0027719	0.00720694	53	40	13	114	0.00423289	0.00319463	0.00103826	0.0091047	1027	985	42	29	0.140281	0.134544	0.00573692	0.00396121	1.93613e+06	1.30889e+06	3359120	27.3742	20.6597	6.71442	58.8803	784.637	752.548	32.0884	22.1562	low
SCC12	19103	7301	11800	1988	995	993	449	0.104067	0.0520861	0.0519814	0.0235042	99	10	89	91	0.0135598	0.00136968	0.0121901	0.012464	1889	985	904	358	0.160085	0.0834746	0.0766102	0.030339	1.49391e+06	1.24642e+06	2778880	66.2689	6.69383	59.5751	60.9138	1515.55	790.266	725.279	287.223	high
SCC13	38033	18568	19465	8566	2906	5660	1703	0.225225	0.0764073	0.148818	0.0447769	1508	723	785	778	0.081215	0.038938	0.042277	0.0419	7058	2183	4875	925	0.3626	0.11215	0.25045	0.0475212	1.722e+06	1.7031e+06	3473600	875.727	419.861	455.866	451.801	4144.2	1281.78	2862.42	543.127	high
SCC14	32972	22338	10634	3080	1136	1944	644	0.0934126	0.0344535	0.0589591	0.0195317	1123	219	904	572	0.0502731	0.00980392	0.0404692	0.0256066	1957	917	1040	72	0.184032	0.0862328	0.0977995	0.00677073	2.39266e+06	1.07737e+06	3473600	469.352	91.53	377.822	239.065	1816.46	851.148	965.315	66.8295	high
SCC15	31013	13696	17299	5461	1833	3628	1725	0.176087	0.0591042	0.116983	0.0556218	190	83	107	262	0.0138727	0.00606016	0.0078125	0.0191297	5271	1750	3521	1463	0.3047	0.101162	0.203538	0.0845714	1620008	1708710	3359120	117.283	51.2343	66.0491	161.728	3084.78	1024.16	2060.62	856.201	high
SCC16	14292	7898	6394	1126	523	603	506	0.0787853	0.0365939	0.0421914	0.0354044	262	75	187	310	0.033173	0.00949607	0.0236769	0.0392504	864	448	416	196	0.135127	0.0700657	0.065061	0.0306537	1785917	985297	2778880	146.703	41.9952	104.708	173.58	876.893	454.685	422.208	198.925	high
SCC17	24762	16619	8141	1106	1065	41	56	0.0446652	0.0430094	0.00165576	0.00226153	107	86	21	38	0.00643841	0.0051748	0.00126361	0.00228654	999	979	20	18	0.122712	0.120255	0.0024567	0.00221103	2.33352e+06	1.10733e+06	3473600	45.8535	36.8542	8.99928	16.2844	902.171	884.109	18.0615	16.2553	low
SCC18	18699	9165	9534	2357	1469	888	230	0.12605	0.0785604	0.0474892	0.0123001	182	104	78	76	0.0198582	0.0113475	0.00851064	0.00829242	2175	1365	810	154	0.228131	0.143172	0.0849591	0.0161527	2.44962e+06	1.00225e+06	3473600	74.2974	42.4556	31.8417	31.0253	2170.12	1361.94	808.183	153.654	high

## Sheet: ALL Region
sample	all_numb	T_numb	S_numb	CD3_numb	CD4_numb	CD8_numb	CD68_numb	CD3_prop	CD4_propotion	CD8_prop	CD68_prop	group
SCC1	35465	21377	14075	5462	5207	255	330	0.154011	0.146821	0.00719019	0.00930495	low
SCC2	37477	23733	13742	3137	1659	1478	1775	0.0837047	0.0442672	0.0394375	0.0473624	high
SCC3	13483	9096	4387	326	285	41	11	0.0241786	0.0211377	0.00304087	0.000815842	high
SCC4	20704	9473	11229	1118	743	375	86	0.0539992	0.0358868	0.0181124	0.00415379	low
SCC5	28694	25094	3596	1281	1208	73	28	0.0446435	0.0420994	0.00254409	0.000975814	low
SCC6	33573	16630	16941	1315	1135	180	1370	0.0391684	0.0338069	0.00536145	0.0408066	low
SCC7	23062	17186	5874	731	347	384	290	0.0316972	0.0150464	0.0166508	0.0125748	low
SCC8	31930	11593	20337	3244	2683	561	374	0.101597	0.0840276	0.0175697	0.0117131	high
SCC9	18743	7405	11338	965	930	35	30	0.0514859	0.0496185	0.00186736	0.0016006	low
SCC10	20298	12216	8082	876	851	25	138	0.043157	0.0419253	0.00123165	0.0067987	low
SCC11	19842	12521	7321	1080	1025	55	143	0.05443	0.0516581	0.0027719	0.00720694	low
SCC12	19103	7301	11800	1988	995	993	449	0.104067	0.0520861	0.0519814	0.0235042	high
SCC13	38033	18568	19465	8566	2906	5660	1703	0.225225	0.0764073	0.148818	0.0447769	high
SCC14	32972	22338	10634	3080	1136	1944	644	0.0934126	0.0344535	0.0589591	0.0195317	high
SCC15	31013	13696	17299	5461	1833	3628	1725	0.176087	0.0591042	0.116983	0.0556218	high
SCC16	14292	7898	6394	1126	523	603	506	0.0787853	0.0365939	0.0421914	0.0354044	high
SCC17	24762	16619	8141	1106	1065	41	56	0.0446652	0.0430094	0.00165576	0.00226153	low
SCC18	18699	9165	9534	2357	1469	888	230	0.12605	0.0785604	0.0474892	0.0123001	high

## Sheet: Tumor Region
sample	T_numb	CD3_numb_T	CD4_numb_T	CD8_numb_T	CD68_numb_T	CD3_prop_T	CD4_propotion_T	CD8_prop_T	CD68_prop_T	tumor_square	CD3_density_T	CD4_density_T	CD8_density_T	CD68_density_T	group
SCC1	21377	1564	1464	100	246	0.0731627	0.0684848	0.00467793	0.0115077	2.30618e+06	678.178	634.816	43.3618	106.67	low
SCC2	23733	1369	301	1068	1249	0.0576834	0.0126828	0.0450006	0.0526271	2147751	637.411	140.147	497.264	581.539	high
SCC3	9096	21	18	3	7	0.00230871	0.00197889	0.000329815	0.000769569	898403	23.3748	20.0355	3.33926	7.7916	high
SCC4	9473	132	45	87	29	0.0139343	0.00475034	0.009184	0.00306133	1.02564e+06	128.7	43.8752	84.8253	28.2751	low
SCC5	25094	933	870	63	26	0.0371802	0.0346696	0.00251056	0.0010361	3000907	310.906	289.912	20.9937	8.66405	low
SCC6	16630	298	201	97	1127	0.0179194	0.0120866	0.00583283	0.0677691	1.66735e+06	178.727	120.551	58.1761	675.923	low
SCC7	17186	141	41	100	158	0.00820435	0.00238566	0.00581869	0.00919353	1.72298e+06	81.8351	23.796	58.0391	91.7017	low
SCC8	11593	634	374	260	204	0.0546882	0.0322608	0.0224273	0.0175968	1.2998e+06	487.766	287.736	200.03	156.947	high
SCC9	7405	62	58	4	14	0.00837272	0.00783255	0.000540176	0.00189061	1.67311e+06	37.0567	34.666	2.39076	8.36765	low
SCC10	12216	45	35	10	107	0.00368369	0.00286509	0.000818599	0.00875901	1.84602e+06	24.3768	18.9597	5.41706	57.9625	low
SCC11	12521	53	40	13	114	0.00423289	0.00319463	0.00103826	0.0091047	1.93613e+06	27.3742	20.6597	6.71442	58.8803	low
SCC12	7301	99	10	89	91	0.0135598	0.00136968	0.0121901	0.012464	1.49391e+06	66.2689	6.69383	59.5751	60.9138	high
SCC13	18568	1508	723	785	778	0.081215	0.038938	0.042277	0.0419	1.722e+06	875.727	419.861	455.866	451.801	high
SCC14	22338	1123	219	904	572	0.0502731	0.00980392	0.0404692	0.0256066	2.39266e+06	469.352	91.53	377.822	239.065	high
SCC15	13696	190	83	107	262	0.0138727	0.00606016	0.0078125	0.0191297	1620008	117.283	51.2343	66.0491	161.728	high
SCC16	7898	262	75	187	310	0.033173	0.00949607	0.0236769	0.0392504	1785917	146.703	41.9952	104.708	173.58	high
SCC17	16619	107	86	21	38	0.00643841	0.0051748	0.00126361	0.00228654	2.33352e+06	45.8535	36.8542	8.99928	16.2844	low
SCC18	9165	182	104	78	76	0.0198582	0.0113475	0.00851064	0.00829242	2.44962e+06	74.2974	42.4556	31.8417	31.0253	high

## Sheet: Stromal Region
sample	S_numb	CD3_numb_S	CD4_numb_S	CD8_numb_S	CD68_numb_S	CD3_prop_S	CD4_propotion_S	CD8_prop_S	CD68_prop_S	stoma_square	CD3_density_S	CD4_density_S	CD8_density_S	CD68_density_S	group
SCC1	14075	3898	3743	155	84	0.276945	0.265933	0.0110124	0.00596803	955719	4078.61	3916.42	162.182	87.892	low
SCC2	13742	1768	1358	410	526	0.128657	0.0988211	0.0298355	0.0382768	1.28444e+06	1376.48	1057.27	319.206	409.518	high
SCC3	4387	305	267	38	4	0.0695236	0.0608616	0.00866196	0.000911785	631596	482.903	422.738	60.165	6.33316	high
SCC4	11229	986	698	288	57	0.0878084	0.0621605	0.0256479	0.00507614	1.64408e+06	599.727	424.553	175.174	34.6698	low
SCC5	3596	348	338	10	2	0.0967742	0.0939933	0.00278087	0.000556174	457379	760.857	738.994	21.8637	4.37274	low
SCC6	16941	1017	934	83	243	0.0600319	0.0551325	0.00489936	0.0143439	1520528	668.847	614.26	54.5863	159.813	low
SCC7	5874	590	306	284	132	0.100443	0.052094	0.0483487	0.0224719	964904	611.46	317.13	294.33	136.801	low
SCC8	20337	2610	2309	301	170	0.128338	0.113537	0.0148006	0.00835915	2.00686e+06	1300.54	1150.56	149.986	84.7096	high
SCC9	11338	903	872	31	16	0.0796437	0.0769095	0.00273417	0.00141118	1.73998e+06	518.972	501.156	17.8163	9.19552	low
SCC10	8082	831	816	15	31	0.102821	0.100965	0.00185598	0.00383568	1.57839e+06	526.487	516.984	9.50338	19.6403	low
SCC11	7321	1027	985	42	29	0.140281	0.134544	0.00573692	0.00396121	1.30889e+06	784.637	752.548	32.0884	22.1562	low
SCC12	11800	1889	985	904	358	0.160085	0.0834746	0.0766102	0.030339	1.24642e+06	1515.55	790.266	725.279	287.223	high
SCC13	19465	7058	2183	4875	925	0.3626	0.11215	0.25045	0.0475212	1.7031e+06	4144.2	1281.78	2862.42	543.127	high
SCC14	10634	1957	917	1040	72	0.184032	0.0862328	0.0977995	0.00677073	1.07737e+06	1816.46	851.148	965.315	66.8295	high
SCC15	17299	5271	1750	3521	1463	0.3047	0.101162	0.203538	0.0845714	1708710	3084.78	1024.16	2060.62	856.201	high
SCC16	6394	864	448	416	196	0.135127	0.0700657	0.065061	0.0306537	985297	876.893	454.685	422.208	198.925	high
SCC17	8141	999	979	20	18	0.122712	0.120255	0.0024567	0.00221103	1.10733e+06	902.171	884.109	18.0615	16.2553	low
SCC18	9534	2175	1365	810	154	0.228131	0.143172	0.0849591	0.0161527	1.00225e+06	2170.12	1361.94	808.183	153.654	high
